# Supplementary material for: Machine Learning Identifies New Predictors on Restenosis Risk after Coronary Artery Stenting in 10,004 Patients with Surveillance Angiography
Source: J Clin Med. 2023 Apr 18;12(8):2941. doi: 10.3390/jcm12082941 (PMC10142067; doi:10.3390/jcm12082941)
Supplement: Supplementary file 1 [file jcm-12-02941-s001.zip › 20230214_Gueldener_et_al_RestenosisSOM_SuppTab.xlsx]

## Sheet: SuppTab_1a_ClusterCharact
Cluster	%	n
High survival	0.1547	2321.12
Smoking, female gender	0.0895	1342.86
Good post-procedural result	0.0533	799.713
High DES2	0.1768	2652.71
Less stenosis	0.0414	621.166
High restenosis	0.3009	4514.7
Less stenosis, low BMS	0.1157	1735.96
Multi vessel, diabetes, no restenosis	0.023	345.092
High BMS	0.0447	670.679
		15004

## Sheet: SuppTab_1b_ClusterCompare
	High restenosis (n 4515)				Multi vessel, diabetes, no restenosis (n 345)				Good post-procedural result (n 800)			High survival (n 2321)			Smoking, female gender (n 1343)			Less stenosis (n 621)			Less stenosis, low BMS (n 1736)			High DES2 (n 2653)			High BMS (n 671)
Baseline clinical characteristics	Mean	Std. Deviation	P-Value		Mean	Std. Deviation	P-Value		Mean	Std. Deviation	P-Value	Mean	Std. Deviation	P-Value	Mean	Std. Deviation	P-Value	Mean	Std. Deviation	P-Value	Mean	Std. Deviation	P-Value	Mean	Std. Deviation	P-Value	Mean	Std. Deviation	P-Value
Age, years	65.3	10.76	0.0008		65.66	10.41	0.883		64.92	11.21	0.0261	65.61	11.01	0.4979	65.76	11.09	0.9602	67.15	11.1	0.0009	66.01	10.34	0.2828	66.36	10.33	0.0012	65.85	11.11	0.8048
Female gender (%)	0.232	0.422	0.8665		0.155	0.363	0.0006		0.205	0.404	0.0727	0.185	0.389	0	0.265	0.442	0.0021	0.28	0.45	0.003	0.24	0.427	0.3569	0.251	0.434	0.0075	0.244	0.43	0.4421
BMI (kg/m²)	27.24	3.99	0.0187		27.74	4.37	0.0842		27.33	4.11	0.8283	27.72	4.21	0	27.3	4.14	0.5701	27.56	4.47	0.2278	27.57	4.31	0.0243	27.12	4.14	0.0012	27.09	4.38	0.0897
Diabetes type 2, (%)	0.277	0.448	0		0.331	0.471	0.0004		0.212	0.409	0.009	0.225	0.417	0.0016	0.227	0.419	0.0395	0.253	0.435	0.8757	0.227	0.419	0.016	0.252	0.434	0.8312	0.263	0.441	0.4456
Insulin treated, (%)	0.083	0.276	0.0007		0.119	0.324	0.0006		0.055	0.228	0.051	0.066	0.247	0.1766	0.057	0.232	0.0266	0.08	0.272	0.43	0.063	0.242	0.104	0.071	0.256	0.7458	0.071	0.258	0.9343
Current smoker, (%)	0.211	0.408	0.2114		0.186	0.39	0.3911		0.213	0.41	0.5472	0.212	0.409	0.3177	0.237	0.425	0.002	0.176	0.381	0.0732	0.201	0.401	0.657	0.174	0.379	0	0.229	0.42	0.1112
Arterial hypertension, (%)	0.679	0.467	0.1086		0.675	0.469	0.5926		0.648	0.478	0.0107	0.662	0.473	0.0032	0.691	0.462	0.8178	0.724	0.447	0.0462	0.721	0.449	0.0015	0.718	0.45	0.0003	0.655	0.476	0.0595
Hypercholesterolemia, (%)	0.601	0.49	0		0.667	0.472	0.1096		0.619	0.486	0.6702	0.623	0.485	0.7195	0.611	0.488	0.2239	0.647	0.478	0.2585	0.666	0.472	0.0003	0.652	0.476	0.002	0.596	0.491	0.098
History of myocardial infarction, (%)	0.247	0.431	0.0971		0.22	0.415	0.4201		0.278	0.448	0.0072	0.245	0.43	0.4123	0.237	0.425	0.9006	0.263	0.441	0.1434	0.202	0.401	0.0001	0.224	0.417	0.0515	0.251	0.434	0.4278
History of bypass surgery, (%)	0.129	0.335	0.0028		0.167	0.373	0.0035		0.126	0.332	0.4409	0.139	0.346	0.0003	0.104	0.305	0.1133	0.091	0.288	0.0398	0.094	0.291	0.0011	0.097	0.296	0.0003	0.116	0.32	0.9104
Clinical presentation, n (%)
Stable angina	0.577	0.494	0.0102		0.534	0.5	0.2939		0.595	0.491	0.0459	0.553	0.497	0.4022	0.55	0.498	0.3738	0.55	0.498	0.5517	0.548	0.498	0.2459	0.56	0.496	0.9039	0.527	0.5	0.0709
NSTEMI	0.224	0.417	0		0.347	0.477	0.0032		0.222	0.416	0.0002	0.305	0.46	0.0018	0.283	0.451	0.6684	0.337	0.473	0.0009	0.317	0.465	0.0001	0.32	0.467	0	0.253	0.435	0.1314
STEMI	0.199	0.399	0		0.119	0.324	0.0293		0.183	0.387	0.0758	0.142	0.349	0.0075	0.167	0.373	0.4969	0.114	0.318	0.0011	0.135	0.342	0.002	0.12	0.325	0	0.22	0.414	0
Multivessel disease, (%)
2 vessel disease	0.274	0.446	0.0012		0.218	0.413	0.0016		0.273	0.446	0.1998	0.305	0.461	0.1425	0.311	0.463	0.1174	0.329	0.47	0.0449	0.299	0.458	0.5528	0.302	0.459	0.2748	0.315	0.465	0.1944
3 vessel disease	0.52	0.5	0.0063		0.743	0.438	0		0.512	0.5	0.5999	0.478	0.5	0.009	0.461	0.499	0.0014	0.473	0.5	0.1249	0.489	0.5	0.204	0.513	0.5	0.2456	0.446	0.497	0.0025
LVEF, (%)	54.46	12.97	0.361		52.78	12.23	0.0259		54.64	12.99	0.4727	53.88	12.44	0.0852	54.65	12.13	0.3154	53.93	11.82	0.4464	54.63	11.27	0.282	54.48	11.92	0.4731	53.43	13.01	0.0688
Procedural characteristics
Target vessel, (%)
Left main	0.231	0.421	0.593		0.263	0.441	0.1153		0.168	0.374	0	0.149	0.356	0	0.222	0.416	0.5904	0.324	0.468	0	0.226	0.418	0.8201	0.294	0.456	0	0.208	0.406	0.206
Left anterior descending coronary artery	0.431	0.495	0.4061		0.339	0.474	0.0008		0.329	0.47	0	0.325	0.468	0	0.396	0.489	0.0189	0.407	0.492	0.3237	0.492	0.5	0	0.528	0.499	0	0.418	0.494	0.6427
Left circumflex coronary artery	0.023	0.151	0		0.068	0.252	0.0013		0.065	0.246	0	0.096	0.294	0	0.029	0.168	0.1323	0.003	0.057	0	0.052	0.222	0.0003	0.001	0.034	0	0.009	0.094	0.0001
Right coronary artery	0.286	0.452	0.6056		0.302	0.46	0.4104		0.389	0.488	0	0.376	0.484	0	0.327	0.469	0.0002	0.255	0.436	0.1129	0.222	0.416	0	0.173	0.378	0	0.327	0.469	0.0093
Lesion-to-patient ratio	1.868	0.997	0		2.977	1.012	0		1.767	0.927	0	1.841	1.015	0	1.782	0.943	0	1.897	1.037	0.4387	2.013	1.095	0.0003	2.114	1.11	0	1.672	0.912	0
Complex (type B2/C) lesion, (%)	1.769	0.772	0		2.605	0.49	0		1.695	0.758	0	1.738	0.776	0	1.71	0.777	0	1.788	0.789	0.4479	1.871	0.806	0.0009	1.954	0.799	0	1.599	0.721	0
Chronic occlusion, (%)	0.058	0.233	0		0.034	0.181	0.2831		0.031	0.174	0.0426	0.034	0.182	0.0046	0.033	0.178	0.0168	0.037	0.189	0.2816	0.044	0.204	0.6723	0.055	0.228	0.011	0.03	0.17	0.0426
Lesion length, mm	15.19	9.12	0		13.91	8.47	0.1218		13.91	7.96	0.0205	13.68	7.89	0	15.2	8.67	0.0077	13.58	7.26	0.0025	14.89	8.65	0.1441	14.22	8.35	0.011	15.76	8.91	0.0004
Vessel size, mm	2.76	0.529	0		2.958	0.623	0.001		3.292	0.502	0	3.389	0.497	0	2.981	0.369	0	2.53	0.226	0	2.965	0.483	0	2.357	0.318	0	2.913	0.266	0.0143
Initial diameter stenosis, (%)	70.2	18.8	0		65.3	16.2	0.0403		66.1	18.9	0.0658	63.7	18.2	0	67.8	17.6	0.203	66.1	16.3	0.1065	65.5	16.3	0	66.2	16.3	0.0009	70.3	18.5	0
Drug eluting stents implanted, n (%)
First generation	0.146	0.353	0		0.218	0.413	0.1136		0.172	0.377	0	0.273	0.446	0.0186	0.281	0.45	0.0164	0.311	0.463	0.0008	0.416	0.493	0	0.33	0.47	0	0.201	0.401	0.0012
Second generation	0.127	0.333	0		0.384	0.487	0.0027		0.085	0.279	0	0.367	0.482	0	0.305	0.46	0.5817	0.474	0.5	0	0.572	0.495	0	0.465	0.499	0	0.169	0.375	0
Maximal balloon diameter, mm	3.125	0.533	0		3.261	0.644	0.0322		3.657	0.452	0	3.711	0.513	0	3.295	0.381	0	2.84	0.276	0	3.268	0.502	0	2.694	0.346	0	3.231	0.291	0.1173
Maximal balloon pressure, atm	13.88	2.88	0		14.84	2.99	0.0019		13.99	2.84	0.0004	14.95	2.94	0	14.52	3.07	0.036	14.4	2.91	0.7156	15.2	3.05	0	14.16	3.05	0.0003	13.86	2.66	0
Balloon-to-vessel ratio	1.144	0.135	0		1.11	0.107	0.0063		1.121	0.117	0.147	1.101	0.103	0	1.111	0.104	0	1.126	0.099	0.837	1.108	0.095	0	1.15	0.124	0	1.113	0.1	0.0022
Stented length, mm	25.1	12.9	0		22.7	10	0.0416		23.2	10.9	0.0577	22.8	10.1	0	23.8	10.9	0.6554	21.7	9.8	0	24.8	10.8	0.0003	23.1	10.8	0.0001	24	10.8	0.7928
Final diameter stenosis, (%)	7.56	7.59	0		9.55	6.37	0.0241		5.07	7.71	0	8.38	6.76	0.009	8.53	6.72	0.2976	10.57	5.17	0	10.66	5.76	0	10.36	6.28	0	8.96	6.33	0.3603

## Sheet: SuppTab_1c_ClusterSignificant
	High restenosis (n 4515)					Multi vessel, diabetes, no restenosis (n 345)					Good post-procedural result (n 800)					High survival (n 2321)					Smoking, female gender (n 1343)					Less stenosis (n 621)					Less stenosis, low BMS (n 1736)					High DES2 (n 2653)					High BMS (n 671)
	Mean	Std. Deviation	P-Value			Mean	Std. Deviation	P-Value			Mean	Std. Deviation	P-Value			Mean	Std. Deviation	P-Value		Attribte	Mean	Std. Deviation	P-Value			Mean	Std. Deviation	P-Value			Mean	Std. Deviation	P-Value			Mean	Std. Deviation	P-Value			Mean	Std. Deviation	P-Value
Lesion with Restenosis	0.62	0.486	0		Lesion with Restenosis	0	0	0		MLD post	3.23	0.346	0		MLD 180d Seg	2.972	0.37	0		Grade of Stenosis 180 d Seg	21.5	6	0		Grade of Stenosis 180 d Seg	13.9	5	0		Late lumen loss (mm)	-0.006	0.24	0		MLD post	2.218	0.276	0		Reangiography	0.949	0.219	0
Grade of Stenosis 180 d	58.9	18.9	0		Grade of Stenosis 180 d	19	10	0		Balloon Diameter	3.658	0.452	0		MLD 180d	3.065	0.399	0		MLD 180d Seg	2.359	0.222	0		Late lumen loss (mm)	0.04	0.167	0		Stent Type: BMS	0.013	0.112	0		Reference pre	2.363	0.319	0		Patient with Restenosis	0.001	0.039	0
Late lumen loss (mm)	1.546	0.564	0		Late lumen loss (mm)	0.334	0.406	0		Reference pre	3.293	0.502	0		Reference 180 d	3.474	0.452	0		Patient with Restenosis	0.047	0.211	0		Grade of Stenosis 180 d	12	5.6	0		MLD 180d	2.748	0.424	0		Balloon Diameter	2.698	0.347	0		Lesion with Restenosis	0	0	0
Grade of Stenosis 180 d Seg	59.2	18.8	0		Patient with Restenosis	1	0	0		Stent Type: BMS	0.746	0.436	0		Reference pre	3.392	0.496	0		Lesion with Restenosis	0	0	0		Restenosis/Stenosis	0.196	0.125	0		Grade of Stenosis 180 d	10.9	6.2	0		Reference 180 d	2.442	0.301	0		Stent Type: BMS	0.645	0.479	0
Patient with Restenosis	0.689	0.463	0		Patient with high grade Restenosis	1	0	0		Reference 180 d	3.229	0.548	0		MLD post	3.209	0.468	0		Grade of Stenosis 180 d	20.1	5.7	0		MLD post	2.358	0.216	0		Restenosis/Stenosis	0.175	0.111	0		Late lumen loss (mm)	0.266	0.271	0		Patient with high grade Restenosis	0	0	0
Patient with high grade Restenosis	0.302	0.459	0		MLD 180d	2.444	0.561	0		Grade of Stenosis post	5.05	7.71	0		Grade of Stenosis 180 d Seg	14.1	6.7	0		MLD 180d	2.402	0.216	0		Balloon Diameter	2.841	0.276	0		Stent Type: DES2	0.572	0.495	0		Stent Type: BMS	0.206	0.404	0		Stent Type: DES2	0.165	0.371	0
Stent Type: BMS	0.727	0.446	0		Number of Lesions	2.986	1.011	0		MLD 180d Seg	2.315	0.297	0		Balloon Diameter	3.714	0.513	0		Restenosis/Stenosis	0.318	0.152	0		Patient with Restenosis	0	0	0		Patient with Restenosis	0.053	0.224	0		Lesion with Restenosis	0	0	0		Number of Lesions With Max3	1.634	0.734	0
Grade of Stenosis pre	70.2	18.8	0		Number of Lesions With Max3	2.61	0.488	0		Stent Type: DES2	0.082	0.275	0		Grade of Stenosis 180 d	11.5	6.6	0		Patient with high grade Restenosis	0	0	0		Reference pre	2.53	0.226	0		Lesion with Restenosis	0	0	0		Grade of Stenosis 180 d	19.9	9.5	0		Number of Lesions	1.715	0.938	0
Balloon to Vessel Ratio	1.144	0.134	0		Number of Vessels	2.708	0.532	0		Lesion with Restenosis	0	0	0		Late lumen loss (mm)	0.144	0.359	0		Late lumen loss (mm)	0.418	0.159	0		Lesion with Restenosis	0	0	0		Stent Type: DES1	0.416	0.493	0		Patient with Restenosis	0.087	0.282	0		Grade of Stenosis pre	70.3	18.3	0
Lesion Complexity (integer)	3.098	0.725	0		Multi Vessel Disease	0.962	0.19	0		Patient with high grade Restenosis	0	0	0		Restenosis/Stenosis	0.2	0.162	0		Reference 180 d	3.024	0.382	0		MLD 180d Seg	2.271	0.138	0		Reference 180 d	3.089	0.455	0		Restenosis/Stenosis	0.318	0.186	0		Late lumen loss (mm)	0.784	0.173	0
Lesion with complex Morphology	0.822	0.383	0		MLD 180d Seg	2.214	0.648	0		Grade of Stenosis 180 d Seg	27.6	5.7	0		MLD pre	1.236	0.659	0		Reference pre	2.981	0.369	0		Reference 180 d	2.641	0.169	0		Patient with high grade Restenosis	0	0	0		Stent Type: DES2	0.463	0.499	0		Balloon Pressure	13.88	2.66	0
Total Stented Length	25.1	12.9	0		Restenosis/Stenosis	0.314	0.205	0		Patient with Restenosis	0.126	0.332	0		Lesion with Restenosis	0	0	0		MLD post	2.82	0.255	0		Stent Type: BMS	0.215	0.411	0		Balloon Pressure	15.2	3.05	0		Patient with high grade Restenosis	0	0	0		Stent Type: DES1	0.19	0.393	0.0001
Balloon Diameter	3.126	0.535	0		Grade of Stenosis 180 d Seg	27	14.4	0		MLD 180d	2.331	0.309	0		Patient with Restenosis	0.066	0.248	0		Balloon Diameter	3.295	0.381	0		Stent Type: DES2	0.475	0.5	0		Grade of Stenosis post	10.66	5.76	0		Grade of Stenosis 180 d Seg	28.1	8.6	0		Vessel: LCA	0.009	0.094	0.0001
Balloon Pressure	13.88	2.88	0		Patient with complex Morphology	0.954	0.21	0		Late lumen loss (mm)	0.899	0.237	0		Vessel: LCA	0.097	0.296	0		Number of Lesions	1.785	0.946	0		Patient with high grade Restenosis	0	0	0		Reference pre	2.965	0.483	0		MLD pre	0.794	0.4	0		Time to Death [days]	2459	1516	0.0002
Grade of Stenosis post	7.56	7.59	0		Reference 180 d	3.021	0.593	0		MLD pre	1.111	0.648	0		Patient with high grade Restenosis	0	0	0		Balloon to Vessel Ratio	1.111	0.104	0		MLD 180d	2.319	0.145	0		Balloon to Vessel Ratio	1.108	0.095	0		Grade of Stenosis post	10.4	6.26	0		MLD pre	0.862	0.533	0.0003
Reference pre	2.76	0.531	0		TIMI Flow pre	2.712	0.708	0.0003		Vessel: RCA	0.388	0.488	0		Balloon to Vessel Ratio	1.101	0.102	0		Number of Lesions With Max3	1.711	0.777	0		Grade of Stenosis post	10.56	5.18	0		MLD pre	1.028	0.529	0		Vessel: RCA	0.175	0.38	0		Lesion Length	15.75	9.24	0.0005
TIMI Flow pre	2.332	1.088	0		Female gender	0.15	0.358	0.0004		Vessel: LAD	0.329	0.47	0		Vessel: RCA	0.375	0.484	0		Vessel: RCA	0.327	0.469	0.0001		Vessel: LCx	0.323	0.468	0		MLD 180d Seg	2.018	0.483	0		Vessel: LAD	0.528	0.499	0		Grade of Stenosis 180 d	32.9	4.6	0.0006
MLD pre	0.818	0.551	0		Diabetes	0.332	0.472	0.0007		Stent Type: DES1	0.172	0.378	0		Balloon Pressure	14.96	2.95	0		Smoking	0.238	0.426	0.0017		Lesion Complexity (integer)	2.836	0.766	0		Vessel: LAD	0.492	0.5	0		Balloon to Vessel Ratio	1.149	0.123	0		Systolic Blood Pressure	146.4	28.1	0.0014
Stent Type: DES1	0.145	0.352	0		Diastolic Blood Pressure	70	12.5	0.0007		Number of Lesions	1.763	0.921	0		Vessel: LAD	0.325	0.469	0		Number of Vessels	2.235	0.797	0.002		Total Stented Length	21.7	9.8	0		Vessel: RCA	0.222	0.416	0		MLD 180d Seg	1.748	0.254	0		TIMI Flow pre	2.383	1.062	0.0025
Reference 180 d	2.715	0.527	0		MLD pre	1.041	0.576	0.0007		Vessel: LCA	0.065	0.246	0		Grade of Stenosis pre	63.7	18.2	0		Female gender	0.265	0.442	0.0022		Vessel: LCA	0.003	0.057	0		Balloon Diameter	3.268	0.502	0		Stent Type: DES1	0.331	0.471	0		Vessel: RCA	0.331	0.471	0.0042
Stent Type: DES2	0.128	0.334	0		Insulin Diabetes	0.118	0.324	0.0009		Number of Lesions With Max3	1.693	0.757	0		Vessel: ACVB	0.055	0.228	0		Lesion Length	15.21	8.66	0.0074		Lesion with complex Morphology	0.705	0.457	0		Vessel: ACVB	0.008	0.089	0		Number of Lesions With Max3	1.948	0.797	0		Number of Vessels	2.215	0.794	0.0051
MLD 180d Seg	1.115	0.573	0		Vessel: LCA	0.069	0.254	0.0011		Vessel: ACVB	0.05	0.218	0		Vessel: LCx	0.148	0.355	0		Stent Type: DES1	0.281	0.449	0.0172		MLD pre	0.856	0.418	0.0002		Grade of Stenosis pre	65.5	16.3	0		Number of Lesions	2.107	1.108	0		Balloon to Vessel Ratio	1.115	0.103	0.0055
MLD 180d	1.124	0.575	0		Balloon Pressure	14.87	2.97	0.0012		Vessel: LCx	0.168	0.374	0.0004		Stent Type: BMS	0.356	0.479	0		Reangiography	1	0	0.0126		Patient with complex Morphology	0.809	0.393	0.0007		History of MI II	0.202	0.401	0.0001		Vessel: LCA	0.001	0.034	0		MLD 180d	1.972	0.123	0.008
MLD post	2.67	0.499	0		Vessel: LAD	0.341	0.475	0.0014		Balloon Pressure	13.99	2.84	0.0008		Patient Weight	83.1	14.7	0		Vessel: LAD	0.396	0.489	0.0177		TIMI Flow pre	2.625	0.82	0.0008		Vessel: LCA	0.052	0.222	0.0003		Vessel: LCx	0.292	0.455	0		Reference pre	2.918	0.29	0.0074
Patient with complex Morphology	0.887	0.317	0		Reference pre	2.957	0.601	0.002		Grade of Stenosis 180 d	27.2	5.5	0.0067		Patient Height	173	8.5	0							Age	67.15	11.11	0.0009		Systolic Blood Pressure	152	26.5	0.0003		Vessel: ACVB	0.004	0.064	0		Reference 180 d	2.952	0.252	0.0107
Time to Reangiography	202.3	79	0		Stent Type: DES2	0.387	0.488	0.002		History of MI II	0.278	0.448	0.0096		TIMI Flow pre	2.63	0.825	0							Stent Type: DES1	0.31	0.463	0.001		Hypercholesterolemia	0.666	0.472	0.0003		MLD 180d	1.952	0.307	0		Restenosis/Stenosis	0.505	0.19	0.0111
Patient Height	171.1	8.4	0		Patient Weight	83.2	14.1	0.0058		Diabetes	0.212	0.409	0.0124		Stent Type: DES2	0.369	0.483	0							Patient Height	170.6	8.7	0.0012		Number of Lesions	2.013	1.095	0.0003		Time to Reangiography	215.1	75.5	0		Hypertension	0.648	0.478	0.0209
Vessel: LCA	0.023	0.151	0		Patient Height	173	8.3	0.0068		Hypertension	0.648	0.478	0.0196		Lesion Length	13.66	7.76	0							Systolic Blood Pressure	153.1	26.4	0.0021		Total Stented Length	24.8	10.8	0.0003		Lesion Complexity (integer)	2.924	0.747	0
Patient Weight	79.9	13.8	0		Balloon to Vessel Ratio	1.11	0.107	0.0071		Lesion Length	13.91	7.96	0.021		Female gender	0.187	0.39	0							Lesion Length	13.59	7.27	0.0027		TIMI Flow pre	2.572	0.914	0.0005		History of PTCA	0.24	0.427	0
Lesion Length	15.18	9.11	0		Time to Reangiography	197	68.9	0.0091		Long Lesion	0.174	0.379	0.0658		Number of Lesions With Max3	1.732	0.777	0							Female gender	0.281	0.45	0.0028		Number of Lesions With Max3	1.871	0.806	0.0009		Smoking	0.175	0.38	0
Diastolic Blood Pressure	71.5	12.5	0		History of CABG	0.162	0.369	0.0106							Total Stented Length	22.7	9.9	0							Time to Death [days]	2527	1419	0.0139		Time to Death [days]	2788	1413	0.0011		Total Stented Length	23.1	10.8	0.0001
Diabetes	0.277	0.448	0		History of PTCA	0.153	0.361	0.0242							Number of Lesions	1.833	1.011	0							Vessel: ACVB	0.011	0.105	0.0144		History of CABG	0.094	0.291	0.0011		Systolic Blood Pressure	151.6	26.3	0.0001
Chronic Occlusion	0.058	0.233	0		Grade of Stenosis post	9.56	6.35	0.0282							Body Mass Index	27.72	4.22	0												Hypertension	0.721	0.449	0.0015		Balloon Pressure	14.16	3.04	0.0002
Number of Lesions	1.87	0.999	0		Time to Death [days]	2855	1515	0.0287							Patient with complex Morphology	0.827	0.378	0												Patient Weight	81.8	15.3	0.0024		Hypertension	0.718	0.45	0.0002
Number of Lesions With Max3	1.77	0.772	0		Ejection Fraction	52.79	12.22	0.0019							Lesion with complex Morphology	0.739	0.439	0												Diastolic Blood Pressure	73.1	13	0.0065		Patient Weight	79.9	14.5	0.0003
History of PTCA	0.188	0.39	0												Long Lesion	0.176	0.381	0.0001												Reangiography	1	0	0.004		History of CABG	0.097	0.296	0.0003
Hypercholesterolemia	0.602	0.49	0.0001												History of CABG	0.139	0.346	0.0003												Diabetes	0.227	0.419	0.016		Reangiography	1	0	0.0002
Insulin Diabetes	0.083	0.276	0.0007												Systolic Blood Pressure	147.9	27.7	0.0005												Body Mass Index	27.57	4.31	0.0243		Diastolic Blood Pressure	73.1	12.4	0.0015
Long Lesion	0.223	0.416	0.0011												Reangiography	1	0	0.0007												Patient with complex Morphology	0.839	0.368	0.0276		Body Mass Index	27.13	4.15	0.0014
Age	65.31	10.76	0.0012												Diabetes	0.225	0.418	0.0021																	Grade of Stenosis pre	66.2	16.4	0.0014
History of CABG	0.13	0.336	0.002												Hypertension	0.662	0.473	0.0033																	Hypercholesterolemia	0.653	0.476	0.0016
Reangiography	0.994	0.08	0.0058												Chronic Occlusion	0.034	0.182	0.0045																	TIMI Flow pre	2.549	0.919	0.0017
Body Mass Index	27.23	3.99	0.0131												Stent Type: DES1	0.275	0.447	0.0086																	Lesion with complex Morphology	0.749	0.434	0.002
															Grade of Stenosis post	8.37	6.76	0.0083																	Age	66.32	10.35	0.0026
															Number of Vessels	2.26	0.793	0.0095																	Female gender	0.252	0.434	0.0057
															Lesion Complexity (integer)	2.955	0.807	0.0127																	Time to Death [days]	2746	1461	0.0095
															Time to Death [days]	2613	1523	0.0349																	Multi Vessel Disease	0.813	0.39	0.0118
																																			Lesion Length	14.23	8.36	0.013
																																			Chronic Occlusion	0.055	0.227	0.0158

## Sheet: SuppTab_2a_PatCharac_Baseline
	Traininig N=7501	Test N=7567	p.overall	Comment
AGE	65.6 (10.8)	65.9 (10.8)	0.104	Age
SEX0M1F:			0.252	Gender
0	5733 (76.4%)	5844 (77.2%)		Male
1	1768 (23.6%)	1723 (22.8%)		Female
BMI	27.5 (4.18)	27.2 (4.14)	0.001	BMI
DIAB:			0.004	Diabetes
0	5543 (73.9%)	5748 (76.0%)
1	1958 (26.1%)	1819 (24.0%)
DIAB_INS:			1.000	Diabetes, insulin treated
0	6958 (92.8%)	7019 (92.8%)
1	543 (7.24%)	548 (7.24%)
RAUCHER:			0.143	Current smoker
0	5930 (79.1%)	6056 (80.0%)
1	1571 (20.9%)	1511 (20.0%)
HYPERT:			0.142	Arterial hypertension
0	2380 (31.7%)	2316 (30.6%)
1	5121 (68.3%)	5251 (69.4%)
HYPERCHOL:			0.340	Hypercholesterolemia
0	2834 (37.8%)	2801 (37.0%)
1	4667 (62.2%)	4766 (63.0%)
AN_MI:			0.156	History of myocardial infarction
0	5750 (76.7%)	5725 (75.7%)
1	1751 (23.3%)	1842 (24.3%)
AN_ACVB:			0.786	History of bypass surgery
0	6617 (88.2%)	6687 (88.4%)
1	884 (11.8%)	880 (11.6%)
AN_PTCA:			0.184	History of coronary angioplasty
0	5972 (79.6%)	5957 (78.7%)
1	1529 (20.4%)	1610 (21.3%)
CLIN_PRESENT:			0.734	Clinical presentation
NSTEACS	2106 (28.1%)	2082 (27.5%)		NSTEMI plus unstable angina
STAP	4191 (55.9%)	4268 (56.4%)		Stable angina
STEMI	1204 (16.1%)	1217 (16.1%)		STEMI
MULTIVES:			0.343	Multivessel disease
1	1531 (20.4%)	1551 (20.5%)
2	2234 (29.8%)	2174 (28.7%)		2 vessels
3	3736 (49.8%)	3842 (50.8%)		3 vessels
EF	54.1 (12.5)	54.5 (12.3)	0.034	LVEF

## Sheet: SuppTab_2b_PatCharac_Procedural
	Training N=7501	Test N=7567	p.overall	Comment
VESSEL:			0.208	Target vessel
ACVB	186 (2.48%)	216 (2.85%)		Bypass graft
LAD	3254 (43.4%)	3169 (41.9%)		Left anterior descending coronary artery
LCA	278 (3.71%)	268 (3.54%)		Left main
LCx	1674 (22.3%)	1760 (23.3%)		Left circumflex coronary artery
RCA	2109 (28.1%)	2154 (28.5%)		Right coronary artery
ACCAHA01:			0.510	Lesion complexity
0	1692 (22.6%)	1742 (23.0%)		A and B1
1	5809 (77.4%)	5825 (77.0%)		B2 and C
CHRONOCCL:			0.785	Chronic occlusion
0	7163 (95.5%)	7218 (95.4%)
1	338 (4.51%)	349 (4.61%)
LLENGTH	14.5 (8.35)	14.7 (8.78)	0.191	Lesion length
RD_PRAE	2.86 (0.56)	2.86 (0.56)	0.496	Vessel size
SPRAE	67.2 (17.8)	67.3 (18.0)	0.666	Initial diameter stenosis
STENTTYPE:			0.079	Stent types: original encoding
BMS	3237 (43.2%)	3323 (43.9%)
DES1G	1869 (24.9%)	1954 (25.8%)
DES2G	2395 (31.9%)	2290 (30.3%)
TIMI_PRAE:			0.571	TIMI flow pre angiography
0	711 (9.81%)	755 (10.3%)
1	311 (4.29%)	301 (4.11%)
2	839 (11.6%)	880 (12.0%)
3	5385 (74.3%)	5392 (73.6%)
BALLOON_DIAMETER	3.20 (0.57)	3.20 (0.57)	0.831	Maximal balloon diameter
MAX_PRESS_BALLOON	14.4 (3.00)	14.3 (2.98)	0.145	Maximal balloon pressure
BVRATIO	1.13 (0.12)	1.13 (0.12)	0.100	Balloon-to-vessel ratio
TOTAL_STENTED_LENGTH	24.0 (11.3)	23.8 (11.4)	0.483	Stented length
SPOST	8.83 (6.82)	8.61 (7.10)	0.054	Final diameter stenosis
